# Supplementary material for: GD2-CAR T cell therapy for H3K27M-mutated diffuse midline gliomas
Source: Nature. 2022 Feb 7;603(7903):934–41. doi: 10.1038/s41586-022-04489-4 (PMC8967714; doi:10.1038/s41586-022-04489-4)
Supplement: Supplementary file 7 — Source Data Fig. 1 [file 41586_2022_4489_MOESM7_ESM.xlsx]

## Sheet: qPCR_CAR_TumorTissue
		DIPG 1			Spinal DMG 1			Non-CAR Patient Cortex
Midbrain Tumor		10.7653	7.98003	5.01341
Pons Tumor		41.8373	38.3748	29.8762
Uninvolved Cortex		0	1.6973	0
Temporal lobe Tumor					11.4749	13.47	13.1202
Control								0	0	0
