# Supplementary material for: GD2-CAR T cell therapy for H3K27M-mutated diffuse midline gliomas
Source: Nature. 2022 Feb 7;603(7903):934–41. doi: 10.1038/s41586-022-04489-4 (PMC8967714; doi:10.1038/s41586-022-04489-4)
Supplement: Supplementary file 8 — Source Data Fig. 2 [file 41586_2022_4489_MOESM8_ESM.xlsx]

## Sheet: DIPG3_TumorVolumes
Days Post 1st CAR infusion	midbrain	pons+medulla	MCP + cerebellum	midbrain	pons+medulla	MCP + cerebellum
-5	388	1823	560
13	543	3688	373
27	280	2318	443
62	163	2078	1398
83	150	3208	2200
92				148	4640	3613
112				150	4488	5178
146				153	8460	7635

## Sheet: SpinalDMG1_TumorVolumes
Days Post 1st CAR infusion	Spinal Cord Glioma 1 (IV)	Spinal Cord Glioma 1 (ICV)
-20	20568
4	10086
18	6530
25	2690
32	1854
47	5424
75	17754
90	17796
104		7962
120		3363
127		4170
