# Supplementary material for: GD2-CAR T cell therapy for H3K27M-mutated diffuse midline gliomas
Source: Nature. 2022 Feb 7;603(7903):934–41. doi: 10.1038/s41586-022-04489-4 (PMC8967714; doi:10.1038/s41586-022-04489-4)
Supplement: Supplementary file 9 — Source Data Fig. 3 [file 41586_2022_4489_MOESM9_ESM.xlsx]

## Sheet: Cytokines_IL8(IV_CSF)
Days Post IV CAR	DIPG 1	DIPG 2	DIPG 3
0	3.7
3	12.2
6	3.32
7.1	0.01
7.5	1.23
8	7.21
9.1	3.64
9.5	21.22
10	50.12
11	19.83
14	15.99
18.1	11.07
18.5	0.7
19	3.19
20	2.8
21	0.29
24	1.17
28	2.74
0		0.77
3		0.01
7		0.01
9		0.01
10		3.12
11		4.6
14		3.12
17		3.06
21		1.5
23		3.25
28		2.09
0			1.91
2			0.83
6			0.76
7			0.87
8			2.45
12			1.92
13			2.25

## Sheet: Plasma_qPCR_CAR_1stinfusion
	Days post CAR infusion	DIPG 1			Spinal Cord Glioma 1			Spinal Cord Glioma 1 (ICV)			DIPG 2			DIPG 3
	-29				1	1	1
	-18	1	1	1
	0										1	1	1	1	1	1
	2													3.69031	1	1
	6													467.353	493.522	475.959
	7	1978.15	2155.65	2216.5	7673.4	7624.76	7143.28				1909.2	2050.63	2105.89	383.441	357.222	362.182
	9													57.9669	44.0145	69.9325
	13										4749.59	4901.95	5355.76	1	3.79668	2.54963
	14	17588.6	16393.2	16620.1	4631.38	5416.56	5288.24							1	1	1
	15													1	1	1
	16										2745.42	2593.44	2612.59
	18				4881	4523.85	4597.38
	20										3376.66	3321.03	3481.6	1	1	1
	21	3706.55	3893.58	3796.98	10436.6	10883.7	10950.1
	22										3610.6	3039.29	3160.28
	25				6427.21	6160.8	6558.12
	27													1	1	1
	28	11376.5	12073.7	12661.4	10741.9	9380.94	9628.21				2731.33	2400.15	2546.49
	51	8038.58	8213.21	8376.66
	58										331.725	251.42	288.223
	63				1317.32	1282.23	1267.1
	79	8009.1	7201.33	7450.67
	84										7.29719	6.55087	14.3753
	98				52.4381	78.716	42.4646	52.4381	78.716	42.4646
Second infusion ICV	102							7.21173	7.14349	9.4159
	110							638.351	566.512	637.87
	117							765.374	725.313	741.971
	126							212.466	253	234.252

## Sheet: Plasma_qPCR_CAR_2ndinfusion
Days post CAR infusion	Spinal Cord Glioma 1 (ICV)			DIPG 2 (ICV)			DIPG 3 (ICV)
0	52.4381	78.716	42.4646	1.62909	3.3023	3.24968	1	1	1
2							1.08543	1	1
4	7.21173	7.14349	9.4159	2.41114	3.67988	1.75917
7				6.97385	1.86165	2.52402
9							1	1	1
12	638.351	566.512	637.87
14				2.49581	4.22904	5.67426	1	1	1
19	765.374	725.313	741.971
21							1	1	1
28	212.466	253	234.252				1	1	1
32				0	4.53844	11.2628

## Sheet: CSF.Plasma_CAR_FlowCytometry
Infusion type	Tissue		Spinal Cord Glioma 1	Spinal Cord Glioma (ICV)	DIPG 1	DIPG 2	DIPG 2 (ICV)	DIPG 3	DIPG 3 (ICV)
IV infusion	PB		0.39		1.21	1.55		1.36
	CSF				2.12	0.09		0.32
ICV infusion	PB			38.73			0.8		0.06
	CSF			67.2			9.51		0

## Sheet: Cytokines_IFNg(IV_plasma)
Days Post IV CAR	DIPG 1	Spinal DMG 1	DIPG 2	DIPG 3
0	3.89
7	86.76
14	3.72
21	6.48
0		3.77
6		2.81
7		325.13
14		6.2
17		15.62
20		36.2
24		37.08
28		225.42
29		20.76
0			16.06
7			67.8
13			6.48
20			14.73
22			14.01
28			15.17
0				3.21
2				3.43
6				7.14
7				106.82
8				193.97
9				163.15
12				2.9
13				3.4
15				3.06
20			3.87

## Sheet: Cytokines_IL2(IV_plasma)
Days post IV CAR	DIPG 1	Spinal DMG 1	DIPG 2	DIPG 3
0	1.02
7	1.64
14	1.1
21	1.35
0		1.02
6		0.4
7		0.4
14		0.55
17		1.89
20		1.93
24		2.51
28		1.93
29		0.84
0			2.51
7			1.46
13			0.91
20			0.55
22			0.04
28			0.04
0				1.23
2				2.3
6				1.9
7				1.88
8				1.47
9				1.56
12				2.23
13				2.44
15				1.41
20				1.64

## Sheet: Cytokines_Il6(IV_plasma)
Days post IV CAR	DIPG 1	Spinal DMG 1	DIPG 2	DIPG 3
0	0.35
7	78.86
14	1.37
21	310.27
0		11.6
6		7.39
7		64.73
14		381.05
17		1113.06
20		472.97
24		141.37
28		187.82
29		69.54
0			1.79
7			51.8
13			52.18
20			34.81
22			29.01
28			16.72
0				0.65
2				0.56
6				1.73
7				19.99
8				402.86
9				407.49
12				5.29
13				4.92
15				4.89
20				7

## Sheet: Cytokines_IL8(IV_plasma)
Days post IV CAR	DIPG 1	Spinal DMG 1	DIPG 2	DIPG 3
0	4.85
7	9.55
14	8.73
21	3.7
0		8.67
6		6.32
7		26.01
14		12.83
17		5.75
20		3.7
24		2.54
28		6
29		8.92
0			6.32
7			7.02
13			3.32
20			4.15
22			3.45
28			1.89
0				5.53
2				6.47
6				5.62
7				6.24
8				7.93
9				10.01
12				7.16
13				7.73
15				7.64
20				6.47

## Sheet: Cytokines_IP10(IV_plasma)
Days Post IV CAR	DIPG 1	Spinal DMG 1	DIPG 2	DIPG 3
0	398.31
7	1889.36
14	167.86
21	4184.59
0		264.7
6		304.02
7		1663.36
14		1036.45
17		3260.47
20		2443.72
24		1641.37
28		8142.71
29		791
0			313.03
7			408.3
13			142.27
20			609.04
22			205.11
28			180.83
0				149.64
2				74.39
6				237.48
7				1206.26
8				3336.94
9				1849.9
12				129.16
13				243.18
15				120.66
20				123.96

## Sheet: Cytokines_MCP1(IV_plasma)
Days Post IV CAR	DIPG 1	Spinal DMG 1	DIPG 2	DIPG 3
0	411.05
7	724.13
14	129.7
21	326.41
0		1391.47
6		357.23
7		1422.13
14		732.76
17		1131.25
20		715.49
24		307.86
28		424.41
29		457.09
0			666.41
7			1279.01
13			208.06
20			403.51
22			363.46
28			346.28
0				297.13
2				257.15
6				358.22
7				802.65
8				874.59
9				762.98
12				93.89
13				153.27
15				98.37
20				158.63

[truncated: 28 more sheets: Cytokines_MIG.CXCL9(IV_plasma), Cytokines_TNFA(IV_plasma), Cytokines_IFNg(IV_CSF), Cytokines_IL2(IV_CSF), Cytokines_IL6(IV_CSF), Cytokines_IP10(IV_CSF), Cytokines_MCP1(IV_CSF), Cytokines_MIG.CXCL9(IV_CSF), Cytokines_TNFA(IV_CSF), Cytokines_IFNg(ICV_plasma), Cytokines_IL2(ICV_plasma), Cytokines_IL6(ICV_plasma), Cytokines_IL8(ICV_plasma), Cytokines_IP10(ICV_plasma), Cytokines_MCP1(ICV_plasma), Cytokines_MIG.CXCL9(ICV_plasma), Cytokines_TNFA(ICV_plasma), Cytokines_IFNg(ICV_CSF), Cytokines_IL2(ICV_CSF), Cytokines_IL6(ICV_CSF) …]
