# Supplementary material for: GD2-CAR T cell therapy for H3K27M-mutated diffuse midline gliomas
Source: Nature. 2022 Feb 7;603(7903):934–41. doi: 10.1038/s41586-022-04489-4 (PMC8967714; doi:10.1038/s41586-022-04489-4)
Supplement: Supplementary file 10 — Source Data Fig. 4 [file 41586_2022_4489_MOESM10_ESM.xlsx]

## Sheet: %Tregs.of.CSF.T-cells
Route of Administration	DIPG 1(IV)	DIPG 2 (IV)	DIPG 3 (IV)	DIPG 2 (ICV)	Spinal DMG 1 (ICV)
IV	11.2903	11.9048	5.88235
ICV				2.65604	0.989891
