# Supplementary material for: GD2-CAR T cell therapy for H3K27M-mutated diffuse midline gliomas
Source: Nature. 2022 Feb 7;603(7903):934–41. doi: 10.1038/s41586-022-04489-4 (PMC8967714; doi:10.1038/s41586-022-04489-4)
Supplement: Supplementary file 11 — Source Data Extended Data Fig. 1 [file 41586_2022_4489_MOESM11_ESM.xlsx]

## Sheet: DIPG1_TumorVolumes
Days Post 1st CAR infusion	DIPG 1 (IV)
-5	26000
14	27698
29	31375
50	35725
55	44550
