# Supplementary material for: GD2-CAR T cell therapy for H3K27M-mutated diffuse midline gliomas
Source: Nature. 2022 Feb 7;603(7903):934–41. doi: 10.1038/s41586-022-04489-4 (PMC8967714; doi:10.1038/s41586-022-04489-4)
Supplement: Supplementary file 12 — Source Data Extended Data Fig. 2 [file 41586_2022_4489_MOESM12_ESM.xlsx]

## Sheet: DIPG2_TumorVolumes
Days Post 1st CAR infusion	DIPG 2 (IV)	DIPG 2 (ICV)
-12	22398
7	21113
14	21718
21	19688
28	18573
57	20277
82	21165
106	36153
112		33405
120		26393
