# Supplementary material for: GD2-CAR T cell therapy for H3K27M-mutated diffuse midline gliomas
Source: Nature. 2022 Feb 7;603(7903):934–41. doi: 10.1038/s41586-022-04489-4 (PMC8967714; doi:10.1038/s41586-022-04489-4)
Supplement: Supplementary file 13 — Source Data Extended Data Fig. 4 [file 41586_2022_4489_MOESM13_ESM.xlsx]

## Sheet: LDH
Days post CAR	Spinal Cord Glioma 1 (IV)	Spinal Cord Glioma 1 (ICV)	DIPG 1	DIPG 2 (IV)	DIPG 2 (ICV)	DIPG 3 (IV)	DIPG 3 (ICV)
-4	293
-3	245
-2	251
-1	302
0	318
1	351
2	271
3	253
4	314
4	449
5	235
5	262
7	248
8	313
8	321
10	298
11	324
12	388
13	369
14	236
15	347
16	316
17	375
18	325
18	371
20	371
21	408
22	398
23	436
24	438
25	365
26	377
27	339
28	344
29	315
30	356
31	402
32	332
33	411
34	338
35	330
92		234
98		205
99		264
100		218
101		242
102		251
102		266
103		284
104		309
105		301
106		280
107		302
108		517
109		520
110		566
111		492
112		418
113		401
115		411
118		472
119		481
121		684
123		536
125		389
127		382
129		319
131		337
-4			168
0			269
1			174
2			207
3			189
4			223
5			215
6			217
8			344
9			405
9			596
10			745
11			538
12			457
13			344
14			332
15			247
16			377
17			370
18			243
19			211
20			195
21			262
22			262
23			188
24			295
25			212
26			213
27			215
28			250
29			254
31			254
35			218
37			224
27			339
28			344
29			315
30			356
31			402
32			332
33			411
34			338
35			330
-6				153
-4				182
0				187
1				217
2				210
3				222
4				138
4				140
5				192
7				261
7				125
8				287
10				262
11				209
12				224
13				283
14				312
14				301
15				267
16				240
17				311
18				297
20				314
21				252
22				224
26				210
107					183
108					172
108					170
109					147
110					248
111					220
112					214
113					183
114					251
115					374
116					208
117					281
121					263
139					150
-4						225
-3						218
0						201
1						230
2						215
3						258
4						230
4						218
6						226
6						215
7						230
7						203
8						395
10						411
10						365
12						367
13						313
14						326
15						317
16						293
20						245
27						261
31						210
84							304
85							252
86							266
87							240
88							237
89							339
90							390
91							288
92							260
93							269
94							250
96							317
97							245
98							282
100							232

## Sheet: Log2K27M_ctDNA_SpinalDMG1.DIPG2
Days Post 1st CAR infusion	Spinal DMG 1 (K27M mutations/mL CSF)						DIPG 2 (K27M mutations/mL CSF)
0	2.86667	1.93333	1.8	2.2
28	0.7	0.8	0.65	0.65
98	283.5	261.5	252	259.5	215.5
103	4.3	3.9	3.45	3.6	3.7
126	0.5	0.15	0.195	0.5	0.35
-6							1.1	1.9	1.4	1.06667
9							0	0	0	0
28							0	0	0	0
107							0.345	0.45	0.22	0.45	0.5
110							8.65	12.15	11.6	11.4	9.85
113							9.1	8.05	8.1	8.2	8.9	9.05
121							1.4	1.35	1.35	1.15	1.45	1.2

## Sheet: cfDNA_AssayValidation
Merged wells	Total pos	Total neg (Nneg)	Total droplets (N)	(Nneg)/N	Vdroplet (nL)	Conc (copies/uL)	log conc	Dilution factor	log dilution
B3+C3	13117	6339	19456	0.325812	0.85	1319.33	3.12035	1	0
B4+C4	2574	18819	21393	0.87968	0.85	150.82	2.17846	10	1
B5_C5	438	25493	25931	0.983109	0.85	20.0415	1.30193	100	2
B6+C6	88	22957	23045	0.996181	0.85	4.50109	0.653318	1000	3
B7+C7	33	22623	22656	0.998543	0.85	1.71486	0.234228	10000	4
B8+C8	9	23035	23044	0.999609	0.85	0.459569	-0.337649	100000	5
B9+C9	1	18945	18946	0.999947	0.85	0.0620976	-1.20692	1000000	6
HEX B3+C3	5316	14140	19456	0.726768	0.85	375.468	2.57457	1	0
HEX B4+C4	6588	14805	21393	0.692049	0.85	433.057	2.63655	10	1
HEX B5_C5	8036	17895	25931	0.690101	0.85	436.374	2.63986	100	2
HEX B6+C6	6791	16254	23045	0.705316	0.85	410.717	2.61354	1000	3
HEX B7+C7	6044	16612	22656	0.733227	0.85	365.058	2.56236	10000	4
HEX B8+C8	7262	15782	23044	0.684864	0.85	445.336	2.64869	100000	5
HEX B9+C9	5783	13163	18946	0.694764	0.85	428.451	2.6319	1000000	6
