# Supplementary material for: GD2-CAR T cell therapy for H3K27M-mutated diffuse midline gliomas
Source: Nature. 2022 Feb 7;603(7903):934–41. doi: 10.1038/s41586-022-04489-4 (PMC8967714; doi:10.1038/s41586-022-04489-4)
Supplement: Supplementary file 14 — Source Data Extended Data Fig. 5 [file 41586_2022_4489_MOESM14_ESM.xlsx]

## Sheet: Cytokines_IFNg(IV_plasma)
Days Post IV CAR	DIPG 1	Spinal DMG 1	DIPG 2	DIPG 3
0	3.89
7	86.76
14	3.72
21	6.48
0		3.77
6		2.81
7		325.13
14		6.2
17		15.62
20		36.2
24		37.08
28		225.42
29		20.76
0			16.06
7			67.8
13			6.48
20			14.73
22			14.01
28			15.17
0				3.21
2				3.43
6				7.14
7				106.82
8				193.97
9				163.15
12				2.9
13				3.4
15				3.06
20			3.87

## Sheet: Cytokines_IL2(IV_plasma)
Days post IV CAR	DIPG 1	Spinal DMG 1	DIPG 2	DIPG 3
0	1.02
7	1.64
14	1.1
21	1.35
0		1.02
6		0.4
7		0.4
14		0.55
17		1.89
20		1.93
24		2.51
28		1.93
29		0.84
0			2.51
7			1.46
13			0.91
20			0.55
22			0.04
28			0.04
0				1.23
2				2.3
6				1.9
7				1.88
8				1.47
9				1.56
12				2.23
13				2.44
15				1.41
20				1.64

## Sheet: Cytokines_Il6(IV_plasma)
Days post IV CAR	DIPG 1	Spinal DMG 1	DIPG 2	DIPG 3
0	0.35
7	78.86
14	1.37
21	310.27
0		11.6
6		7.39
7		64.73
14		381.05
17		1113.06
20		472.97
24		141.37
28		187.82
29		69.54
0			1.79
7			51.8
13			52.18
20			34.81
22			29.01
28			16.72
0				0.65
2				0.56
6				1.73
7				19.99
8				402.86
9				407.49
12				5.29
13				4.92
15				4.89
20				7

## Sheet: Cytokines_IL8(IV_plasma)
Days post IV CAR	DIPG 1	Spinal DMG 1	DIPG 2	DIPG 3
0	4.85
7	9.55
14	8.73
21	3.7
0		8.67
6		6.32
7		26.01
14		12.83
17		5.75
20		3.7
24		2.54
28		6
29		8.92
0			6.32
7			7.02
13			3.32
20			4.15
22			3.45
28			1.89
0				5.53
2				6.47
6				5.62
7				6.24
8				7.93
9				10.01
12				7.16
13				7.73
15				7.64
20				6.47

## Sheet: Cytokines_IP10(IV_plasma)
Days Post IV CAR	DIPG 1	Spinal DMG 1	DIPG 2	DIPG 3
0	398.31
7	1889.36
14	167.86
21	4184.59
0		264.7
6		304.02
7		1663.36
14		1036.45
17		3260.47
20		2443.72
24		1641.37
28		8142.71
29		791
0			313.03
7			408.3
13			142.27
20			609.04
22			205.11
28			180.83
0				149.64
2				74.39
6				237.48
7				1206.26
8				3336.94
9				1849.9
12				129.16
13				243.18
15				120.66
20				123.96

## Sheet: Cytokines_MCP1(IV_plasma)
Days Post IV CAR	DIPG 1	Spinal DMG 1	DIPG 2	DIPG 3
0	411.05
7	724.13
14	129.7
21	326.41
0		1391.47
6		357.23
7		1422.13
14		732.76
17		1131.25
20		715.49
24		307.86
28		424.41
29		457.09
0			666.41
7			1279.01
13			208.06
20			403.51
22			363.46
28			346.28
0				297.13
2				257.15
6				358.22
7				802.65
8				874.59
9				762.98
12				93.89
13				153.27
15				98.37
20				158.63

## Sheet: Cytokines_MIG.CXCL9(IV_plasma)
Days Post IV CAR	DIPG 1	Spinal DMG 1	DIPG 2	DIPG 3
0	3813.94
7	38381.7
14	898.43
21	9858.39
0		5802.08
6		1912.54
7		40013.4
14		14991.8
17		34911.9
20		26830
24		23283.3
28		40781
29		9381.59
0			6008
7			17546.8
13			3312.72
20			10357.8
22			4888.04
28			2123.27
0				3408.85
2				2344.87
6				7295.57
7				15167.8
8				14676.8
9				10234.4
12				1176.33
13				1672.29
15				1356.24
20				1787.28

## Sheet: Cytokines_TNFA(IV_plasma)
Days Post IV CAR	DIPG 1	Spinal DMG 1	DIPG 2	DIPG 3
0	49.18
7	170.7
14	47.49
21	146.86
0		48.76
6		68.72
7		89.66
14		98.6
17		185.71
20		128.46
24		97.8
28		165.16
29		122.84
0			100.23
7			128.07
13			60.86
20			99.41
22			62.51
28			59.19
0				43.55
2				38.57
6				46.33
7				66.83
8				125.33
9				103.21
12				55.37
13				61.1
15				54.22
20				55.37

## Sheet: Cytokines_IFNg(IV_CSF)
Days Post IV CAR	DIPG 1	DIPG 2	DIPG 3
0	0.1
3	0.1
6	0.51
7.1	1.15
7.5	1.72
8	0.22
9.1	2.64
9.5	3.72
10	0.46
11	0.57
14	0.1
18.1	0.34
18.5	0.1
19	0.1
20	0.1
21	0.1
24	0.1
28	0.1
0		0.1
3		0.1
7		0.1
9		0.45
10		0.1
11		0.46
14		0.1
17		0.1
21		0.1
23		0.1
28		0.1
0			0.02
2			0.02
6			0.25
7			0.02
8			0.7
12			0.02
13			0.02

## Sheet: Cytokines_IL2(IV_CSF)
Days Post IV CAR	DIPG 1	DIPG 2	DIPG 3
0	0.48
3	0.18
6	0.59
7.1	0.04
7.5	0.77
8	0.22
9.1	0.77
9.5	0.99
10	1.78
11	0.33
14	0.88
18.1	0.04
18.5	0.18
19	0.04
20	0.04
21	0.04
24	0.48
28	0.69
0		0.04
3		0.04
7		0.66
9		0.04
10		0.18
11		0.04
14		0.07
17		0.04
21			0.04
23			0.4
28			0.04
0			0.18
2			0
6			0.19
7			0
8			0.06
12			0
13			0.16

[truncated: 26 more sheets: Cytokines_IL6(IV_CSF), Cytokines_IL8(IV_CSF), Cytokines_IP10(IV_CSF), Cytokines_MCP1(IV_CSF), Cytokines_MIG.CXCL9(IV_CSF), Cytokines_TNFA(IV_CSF), Cytokines_IFNg(ICV_plasma), Cytokines_IL2(ICV_plasma), Cytokines_IL6(ICV_plasma), Cytokines_IL8(ICV_plasma), Cytokines_IP10(ICV_plasma), Cytokines_MCP1(ICV_plasma), Cytokines_MIG.CXCL9(ICV_plasma), Cytokines_TNFA(ICV_plasma), Cytokines_IFNg(ICV_CSF), Cytokines_IL2(ICV_CSF), Cytokines_IL6(ICV_CSF), Cytokines_IL8(ICV_CSF), Cytokines_IP10(ICV_CSF), Cytokines_MCP1(ICV_CSF) …]
