# Supplementary material for: GD2-CAR T cell therapy for H3K27M-mutated diffuse midline gliomas
Source: Nature. 2022 Feb 7;603(7903):934–41. doi: 10.1038/s41586-022-04489-4 (PMC8967714; doi:10.1038/s41586-022-04489-4)
Supplement: Supplementary file 15 — Source Data Extended Data Fig. 7 [file 41586_2022_4489_MOESM15_ESM.xlsx]

## Sheet: 10x_CD4.CD8_Ratios_CSF
Patient (timepoint)	CD4:CD8
Spinal DMG 1 (ICV early)	0.592528
Spinal DMG 1 (ICV late)	0.204674
DIPG 1 (IV early)	1.05556
DIPG 1 (IV late)	0.962963
DIPG 2 (IV early)	1.57143
DIPG 2 (IV late)	0.351266
DIPG 2 (ICV early)	0.54558
DIPG 2 (ICV late)	0.247674
DIPG 3 (IV early)	0.47619
DIPG 3 (IV late)	0.639098
